# Supplementary material for: CRISPR/Cas9-Mediated Disruption of lrp6a Leads to Abnormal Median Fin Development and Somitogenesis in Goldfish (Carassius auratus)
Source: Int J Mol Sci. 2025 Jul 22;26(15):7067. doi: 10.3390/ijms26157067 (PMC12345836; doi:10.3390/ijms26157067)
Supplement: Supplementary file 1 [file ijms-26-07067-s001.zip]

Archive with 1 entries (1 files):
- ijms-3620578-supplementary.xlsx
