# Supplementary material for: CRISPR/Cas9-Mediated Disruption of lrp6a Leads to Abnormal Median Fin Development and Somitogenesis in Goldfish (Carassius auratus)
Source: Int J Mol Sci. 2025 Jul 22;26(15):7067. doi: 10.3390/ijms26157067 (PMC12345836; doi:10.3390/ijms26157067)
Supplement: Supplementary file 1 [file ijms-26-07067-s001.zip › ijms-3620578-supplementary.xlsx]

## Sheet: Table S1. Primers
Table S1. Specific primers used in this study
Primer name	Sequence (5'-3')	Usage
lrp6a-F1	ATGGGTGCCGTGCTACAGAGTCTC	cDNA suquence
lrp6a-R1	TGGCTACGTTGTTGTTGTTGGTCTC	cDNA suquence
lrp6a-F2	AGACCAACAACAACAACGTAGCCAT	cDNA suquence
lrp6a-R2	CACGATGCAGATGTGGGAGCAG	cDNA suquence
lrp6a-F3	AGATGATCGAGCGCATCCATAAGAT	cDNA suquence
lrp6a-R3	GTGGGTACAGGTGGTGTGAGTAGCT	cDNA suquence
RT-lrp6a-F	CATCACCGACAACCGCATCTACT	specific primers for RT-qPCR
RT-lrp6a-R	ATAGTCCAGACCGAACTCCACCAC	specific primers for RT-qPCR
EF1α-F	TTGTTGCTGGTGGTGTTGGTGAG	internal primers for RT-qPCR
EF1α-R	CGCTGACTTCCTTGGTGATTTCCT	internal primers for RT-qPCR
lrp6a-sgRNA1	GATCACTAATACGACTCACTATAGGGGTTGGGGTCCAGAGCGAGTTTTAGAGCTAGAAAT	sgRNA synthesis
lrp6a-sgRNA2	GATCACTAATACGACTCACTATAGGCGCTCTGGACCCCAACCGGTTTTAGAGCTAGAAAT	sgRNA synthesis
lrp6a-sgRNA3	GATCACTAATACGACTCACTATAGGCCGAAGATCGAGCGCGCTGTTTTAGAGCTAGAAAT	sgRNA synthesis
lrp6a-sgRNA4	GATCACTAATACGACTCACTATAGGGCACGGTCGTGTCCGGTCGTTTTAGAGCTAGAAAT	sgRNA synthesis
lrp6a-sgRNA5	GATCACTAATACGACTCACTATAGGCCGCTACTTCGATCCGGTGTTTTAGAGCTAGAAAT	sgRNA synthesis
lrp6a-sgRNA6	GATCACTAATACGACTCACTATAGGCCGGACACGACCGTGCTCGTTTTAGAGCTAGAAAT	sgRNA synthesis
lrp6a-sgRNA7	GATCACTAATACGACTCACTATAGGGGCCCAACGGCCTGACGCGTTTTAGAGCTAGAAAT	sgRNA synthesis
lrp6a-sgRNA8	GATCACTAATACGACTCACTATAGGTGGACGGGACGCATCGCTGTTTTAGAGCTAGAAAT	sgRNA synthesis
TB-lrp6a-F1	GCGGCTGTGGATTATGTTTACG	verify primer for lrp6a-sgRNA1/2
TB-lrp6a-R1	GAACTACAAGGAAGAGATGCACACG	verify primer for lrp6a-sgRNA1/2
TB-lrp6a-F2	CTGTTTGTGTTCCTCCTCGTGTTAC	verify primer for lrp6a-sgRNA3/4
TB-lrp6a-R2	ATGGGTGAGAAGATGTTGGTGTGTA	verify primer for lrp6a-sgRNA3/4
TB-lrp6a-F3	TCGTGTTACAGACCGTCATTTAGAG	verify primer for lrp6a-sgRNA5/6
TB-lrp6a-R3	TGTATCTCGTGGCTGTTCTCTCC	verify primer for lrp6a-sgRNA5/6
TB-lrp6a-F4	ACCTCTGACCCCTGTGTGTCCTCT	verify primer for lrp6a-sgRNA7/8
TB-lrp6a-R4	CATGAGAGCGGTCAGTGTATGGTGT	verify primer for lrp6a-sgRNA7/8

## Sheet: Table S2. off-target analysis
Table S2. The off-target analysis
sgRNA	off-target	PAM Mutation Status	Mismatches	Direction
lrp6a-sgRNA1	guide: TCGGTTGGGGTCCAGAGCGA TGG off-target: GAGGTGGGGGTCCTGAGCGA CGG ** * * *	yes	5	-
	guide: TCGGTTGGGGTCCAGAGCGA TGG off-target: TCTGATGGGGTCCAGAGCGG AGG * * * *	yes	4	+
	guide: TCGGTTGGGGTCCAGAGCGA TGG off-target: TTGTTTGGGATGCAGAGCGA GGG * * * * *	yes	5	+
	guide: TCGGTTGGGGTCCAGAGCGA TGG off-target: CCGTTTCCGGTCCAGAGCGA GGG * * ** *	yes	5	+
	guide: TCGGTTGGGGTCCAGAGCGA TGG off-target: TCCTTTGGTGTCCAAAGCGA TGG ** * *	no	4	+
	guide: TCGGTTGGGGTCCAGAGCGA TGG off-target: TGGGTTTGGGTCCAGAGCAC AGG * * ** *	yes	5	+
	guide: TCGGTTGGGGTCCAGAGCGA TGG off-target: GCGGGTGGAGTCCAGAGGGA CGG * * * * *	yes	5	+
lrp6a-sgRNA2	guide: ATCGCTCTGGACCCCAACCG AGG off-target: ATGGCTCGGGACCCCAATAG AGG * * **	no	4	-
	guide: ATCGCTCTGGACCCCAACCG AGG off-target: ATCGCTGTGGACCCCGGCCA GGG * ** * *	yes	5	-
	guide: ATCGCTCTGGACCCCAACCG AGG off-target: ATCGCTCTGGACCCACCCAG TGG *** * *	yes	5	+
	guide: ATCGCTCTGGACCCCAACCG AGG off-target: ATCTGTCTGGACCCCTACTG TGG * * ** *	yes	5	-
	guide: ATCGCTCTGGACCCCAACCG AGG off-target: ATCTGTCTGGACCCCTACTG TGG ** * * *	yes	5	+
lrp6a-sgRNA3	guide: GATGGACGGGACGCATCGCT CGG off-target: GAAGGACTGGAAGCAGCGCT TGG * * * * *	yes	5	-
	guide: GATGGACGGGACGCATCGCT CGG off-target: GATTGGAGGGATGCATCGCT GGG * ** * *	yes	5	+
	guide: GATGGACGGGACGCATCGCT CGG off-target: GGTGGACGGGACGGATAACT GGG * * ** *	yes	5	-
	guide: GATGGACGGGACGCATCGCT CGG off-target: GATGGAGGGGACAGATCGCA CGG * ** *	no	4	-
Differing nucleotides were indicated in red font, with asterisks (*) highlighting their positions; the PAM sequence was represented in blue.
